# Supplementary material for: Research on Rapid Detection Technology for β2-Agonists: Multi-Residue Fluorescence Immunochromatography Based on Dimeric Artificial Antigen
Source: Foods. 2022 Mar 18;11(6):863. doi: 10.3390/foods11060863 (PMC8949518; doi:10.3390/foods11060863)
Supplement: Supplementary file 1 [file foods-11-00863-s001.zip]

Archive with 1 entries (1 files):
- foods-1596338-supplementary.pdf
